# Supplementary material for: Development of Quantitative Rapid Isothermal Amplification Assay for Leishmania donovani
Source: Diagnostics (Basel). 2021 Oct 22;11(11):1963. doi: 10.3390/diagnostics11111963 (PMC8625035; doi:10.3390/diagnostics11111963)
Supplement: Supplementary file 1 [file diagnostics-11-01963-s001.zip]

Archive with 2 entries (2 files):
- Supplemental information.pdf
- Supplementary Materials.pdf
